# Supplementary material for: Meta-Analysis of Percutaneous Endomyocardial Cell Therapy in Patients with Ischemic Heart Failure by Combination of Individual Patient Data (IPD) of ACCRUE and Publication-Based Aggregate Data
Source: J Clin Med. 2022 Jun 4;11(11):3205. doi: 10.3390/jcm11113205 (PMC9181462; doi:10.3390/jcm11113205)
Supplement: Supplementary file 1 [file jcm-11-03205-s001.zip]

Archive with 1 entries (1 files):
- jcm-1733080-supplementary.pdf
